# Supplementary material for: Co-Graft of Acellular Dermal Matrix and Split Thickness Skin Graft—A New Reconstructive Surgical Method in the Treatment of Hidradenitis Suppurativa
Source: Bioengineering (Basel). 2022 Aug 14;9(8):389. doi: 10.3390/bioengineering9080389 (PMC9404734; doi:10.3390/bioengineering9080389)
Supplement: Supplementary file 1 [file bioengineering-09-00389-s001.zip]

Archive with 1 entries (1 files):
- bioengineering-1828357-supplementary final version after published.pdf
